# Supplementary material for: Differences in Seed Weight, Amino Acid, Fatty Acid, Oil, and Squalene Content in γ-Irradiation-Developed and Commercial Amaranth Varieties (Amaranthus spp.)
Source: Plants (Basel). 2020 Oct 22;9(11):1412. doi: 10.3390/plants9111412 (PMC7690577; doi:10.3390/plants9111412)
Supplement: Supplementary file 1 [file plants-09-01412-s001.zip]

Archive with 3 entries (2 files):
- supplementary/
- supplementary/plants-969555-supplementary-proofdone.docx
- supplementary/plants-969555-supplementary.pdf
